# Supplementary material for: Expression of HK2, PKM2, and PFKM Is Associated with Metastasis and Late Disease Onset in Breast Cancer Patients
Source: Genes (Basel). 2022 Mar 20;13(3):549. doi: 10.3390/genes13030549 (PMC8955648; doi:10.3390/genes13030549)
Supplement: Supplementary file 1 [file genes-13-00549-s001.zip]

Archive with 1 entries (1 files):
- genes-1605831-supplementary.pdf
